# Supplementary material for: Defining the genetic determinants of CD8+ T cell receptor repertoire in the context of immune checkpoint blockade
Source: Sci Adv. 2025 Jul 25;11(30):eadu3461. doi: 10.1126/sciadv.adu3461 (PMC12292918; doi:10.1126/sciadv.adu3461)
Supplement: Supplementary file 2 — Tables S1 to S9 [file sciadv.adu3461_tables_s1_to_s9.zip]

Archive with 1 entries (1 files):
- adu3461_tables_s1_to_s9.xlsm
